# Supplementary material for: ChIP-Seq Analysis of the σE Regulon of Salmonella enterica Serovar Typhimurium Reveals New Genes Implicated in Heat Shock and Oxidative Stress Response
Source: PLoS One. 2015 Sep 21;10(9):e0138466. doi: 10.1371/journal.pone.0138466 (PMC4577112; doi:10.1371/journal.pone.0138466)
Supplement: S1 Table — (XLSX) [file pone.0138466.s002.xlsx]

## Sheet: Sheet1
S1 Table. List of primers used for mutant construction.
Primers	Sequences (5’ - end to 3’ - end, forward primer/reverse primer)	Purpose
RpoE1-F	GAGCTCAATTTGCGGGAACATGCGAAGACTGACTGCCTAGG	pKD13-RpoE1
RpoE1-R	CCTAGGCAGTCAGTCTTCGCATGTTCCCGCAAATTGAGCTC	pKD13-RpoE1
greA-F	CAACCCGGGCGCGCAGTCCCAGGTCAGCTACAATTTCCTCATTCCGGGGATCCGTCGA	greA-RpoE1
greA-R	CTACGGCGCAACGCCCTAAAAAGTAAACGATGACCCATAGGTGTAGGCTGGAGCTGCT	greA-RpoE1
ompX-F	TAGCGCGATATGGAAACGTTCTGTTACATGAAAGGCGCCCATTCCGGGGATCCGTCGA	ompX-RpoE1
ompX-R	CAAGTAAGTCCTAAGTTTTAAATATATCAAAAATTAATGGGTGTAGGCTGGAGCTGCT	ompX-RpoE1
ompA-F	GGGTTTATCATGCGCCCTGTACGTGCGCACGCTTTACCCAATTCCGGGGATCCGTCGA	ompA-RpoE1
ompA-R	CAGGATAAATCCTAATTTTACTTAATGATACAAATTAGAGGTGTAGGCTGGAGCTGCT	ompA-RpoE1
luxS-F	AAACAGGGATGATGATAACAAATGCGCGTCTTTCATATACATTCCGGGGATCCGTCGA	luxS-RpoE1
luxS-R	ATGGCATTTAGTCACCTCCGATAATTTTTTAAAAATAAACGTGTAGGCTGGAGCTGCT	luxS-RpoE1
rpoE-F	GACCTGTCTACAACATGACAAACAAAAACAAATGCGTAACATTCCGGGGATCCGTCGA	rpoE-RpoE1
rpoE-R	AAACGCCACTCCATAAGCCGCACTATGAGCAAGCAACAGGGTGTAGGCTGGAGCTGCT	rpoE-RpoE1
