# Supplementary material for: ChIP-Seq Analysis of the σE Regulon of Salmonella enterica Serovar Typhimurium Reveals New Genes Implicated in Heat Shock and Oxidative Stress Response
Source: PLoS One. 2015 Sep 21;10(9):e0138466. doi: 10.1371/journal.pone.0138466 (PMC4577112; doi:10.1371/journal.pone.0138466)
Supplement: S2 Table — (XLSX) [file pone.0138466.s003.xlsx]

## Sheet: qPCR
S2 Table. List of quantitative PCR primers used in this study.
σE binding sites	primer sequences (5’ - end to 3’ - end, forward primer/reverse primer)	Purpose
cspE	CGCAAAGTTCGACTGGACAA/CAAATGCTGTGTCGGATACCA	qPCR
dacB; greA	TTGATAACCATTTTACCCTGGAGTT/GCGCAACGCCCTAAAAAG	qPCR
fkpA; slyX	ACGCGCACTACGAAACTAATTTAA/CATACGAACACGCCCTATTATCAC	qPCR
galF	CGACAGCTTGTGCACGTAGAA/TGGCTTTGACATTGCGAATG	qPCR
htrA	GCGTTACCTGTTAATCGAGATTGA/GCCAGTGCACTCATTGCTAATG	qPCR
luxS	TCACGGAGTGGCCAAAATTT/GACGCGCATTTGTTATCATCA	qPCR
minD; minE	CAGGTGTTTACTGGCTGAGTGATAA/AGGCGCGCCGCTTT	qPCR
ompA	GGTTTATCATGCGCCCTGTAC/TTTAGCCCGGAATGCTGTCT	qPCR
ompF; STM14_1131	CACGGTAGCGAAACGTTAGTTTG/TGATGAGAGTTTGGTGTCTTTATGTG	qPCR
ompN; STM14_1778	CAGATTAGGATGCCTTTGATTCAA/GGGATGACAAGTGCCAATACTTT	qPCR
ompX; ybiF	CGCGATATGGAAACGTTCTGT/TCTTTGCGATTCACGGTGTCT	qPCR
perM; STM14_3058	TGTTGTTTTGAGATAGCCCTTTGA/GAAGTGTCGGAGCGTGGAA	qPCR
rpoD	GCCGCCAGCTATATGGTCTTT/GCAAGCGTTGCGGTTCA	qPCR
rpoE	CACTCTAACCTGTTGCTTGCTCAT/TCCACGCGCTTTCGAAAC	qPCR
rpoH	GATAAAAGAGTGGGTGATATTCTCGTT/ACCGTCAGCGAGCAACAAC	qPCR
rseA	GCGGCGCGCTGAAAG/ACTATCTGTCTCAGTTCTTCTGACAACAT	qPCR
spf; STM14_4811	AAAGGTCTTTCTGTGTTGCTCAAA/CGTGAAGTAAAAGGTCTGAAAGATAGAAC	qPCR
sixA	CGCGCCTTGTGAACAATTAG/TTTCCCCATTCGTCCAGAAA	qPCR
STM14_1018; ybjM	TCTTTGATGTCCCCATTTTGTG/CCACCAACCTTGAACCGAAA	qPCR
STM14_1163; STM14_1164	TCTGATTCCAACGATGGGTTATT/GCCGAGGCGAGGTTCTTAAT	qPCR
STM14_1514; STM14_1515	AACCGGGCGTTAATGAAACTT/TTCATCGGGTTGCCATATGA	qPCR
STM14_2321	CCGGCGGAACTGTGTACTTC/TCGTGCAAATAACCTGCAGAA	qPCR
STM14_2952; ddg	TGGTTCCCGTAAGGAGTGTAAAA/CCTGCCTGGCGTTCATG	qPCR
surA	GCACCGGCGATGACAAC/ACCAGCGAACCGGTTTTG	qPCR
ybhP; ybhQ	TTCCGTAAGACCGCATCTTTTT/CCGCGTCACTATCCTGATTGA	qPCR
ycbK	GCATTTGTCGGCGCAGAT/GCGCTGTGAGATCGTAATTGTAA	qPCR
ychH; pth	AAAGTTCCGGAGGTGACATATGA/AACCCCATCAGCACGTTACC	qPCR
yfiO; yfiH	GACCGTTGCGGTGAGTTGTA/AAAACCCAACGTTAAACGAAGAAG	qPCR
yggN	GCGCGCAACCTTGAAGAA/AGTCCCACCAAACGTCGAAA	qPCR
ygiF; ygiM	GCGGGTAAGTTCGCCAAGA/GCCATGGCCTTGTACTTATGG	qPCR
yhjJ	CGCCCAAAGCATACAGCAT/GAACCTAAAAATGTCACGGAAGAAG	qPCR

## Sheet: qRT-PCR
Primers	Sequences (5’ - end to 3’ - end, forward primer/reverse primer)	Purpose
dacB-F1	ATGGTCGCGACGCTGAA	qRT-PCR
dacB-R1	GATAAGCACATTGCCGTCGAT	qRT-PCR
greA-F1	TCGGTAAACTCGCCAATCG	qRT-PCR
greA-R1	CGACGTCATCCTGCTCTTTG	qRT-PCR
ompX-F1	ACGGTGCGGGCGATT	qRT-PCR
ompX-R1	CGGGCCGGCAGTGAT	qRT-PCR
ybiF-F1	CGGCGGCCGGTAGATT	qRT-PCR
ybiF-R1	GGAACCAGAGCCCAAGCA	qRT-PCR
ompA-F1	GGGCTGGTCTCAGTACCATGA	qRT-PCR
ompA-R1	TCATGAGTCGGGCCATCA	qRT-PCR
luxS-F1	TGCGCGACCACCTCAAC	qRT-PCR
luxS-R1	CCCATCGGCGAGATATCG	qRT-PCR
rpoE-F1	CGTCCGCCTTCCAGTGAT	qRT-PCR
rpoE-R1	CCGCCGCTTTCAAAGTTTT	qRT-PCR
